# Supplementary material for: AFLP-AFLP in silico-NGS approach reveals polymorphisms in repetitive elements in the malignant genome
Source: PLoS One. 2018 Nov 8;13(11):e0206620. doi: 10.1371/journal.pone.0206620 (PMC6224067; doi:10.1371/journal.pone.0206620)
Supplement: S1 Table — The analyses were performed in a range of expected fragment length ± 5 bp. Light blue indicates the sequence of CAA_ACC_12 obtained by ISIF that was in accordance with the spectra after the fragment analysis. Light orange indicates sequences obtained by ISIF, NGS and confirmed by Sanger Sequencing. Minor allele frequencies (MAF) of SNPs originated from sequencing projects 1000 Genomes Project (1000 Genomes) [9], TOPMED or the Exome Aggregation Consortium (ExAC) [10]. (XLSX) [file pone.0206620.s002.xlsx]

## Sheet: S1 Table
S1 Table. Sequences of AFLP markers predicted by ISIF.
AFLP marker	Chromosome	Fragment length (bp)		Position at GRCh38.p2		Sequence	Number of indels	RepeatMasker	Gene	SNP/MNV	Position of SNP/MNV	Alleles	MAF
		With primers	Without primers	Start	End
CAA_ACC_12	1	87	59	51223013	51223067	TAACAAAACAAAACACCTCCCAACAAAGAAAAGCTCACGATTACATGACTTCACGGGTG	x	LINE (L1MB3)	Intron of epidermal growth factor receptor pathway substrate 15	x
	1	92	64	230895790	230895849	TAACAAGATAATGGAATATTGTGAAACATTTTATACTAATTTTCATTACTTGGATGAAAGGGTG	x	LINE (L1MEf)		x
	1	92	66	231090114	231090173	AATTCACCCTTTCATCCAAGTAATGAAAATTAGTATAAAATGTTTCACAATATTCCATTATCTTGT	x	LINE (L1M5)		x
	2	91	63	73578301	73578359	TAACAATAATAGAATAAGGTAAGCCAGATTGATAAACACAAAAAGTTATAAGCTTAGAAGGTG	2	x	Intron of ALMS1, centrosome and basal body associated protein	x
	2	87	59	78019536	78019590	TAACAAAATTCAAAACCAACTTCTGATAAAAACAATTAGCAAATTAGAAATAGAGGGTG	x	LINE (L1MC1)		x
	4	86	60	51876918	51876971	AATTCACCTGTACATTTGATTGGTTTGGCCAGCTCAGTGTTTTGAAATTTCAGAAATTGT	x	DNA repeat elements (Charlie8)		x
	4	88	62	116025898	116025953	AATTCACCCTCATGAAGGCAGACAACATTCAAGGTCCAAAAAGTCACCAAGAGGTGGGTTGT	x			x
	5	94	68	73302549	73302610	AATTCACCATAACACTATCCTAATCAGGGTTATTTCCAGCCATGAAAAAATGTATACTTATGAATTGT	1	LTR (MLT2B1)		rs541766549	MSE restriction site	A/T	NA
	6	89	63	11353769	11353825	AATTCACCAGTGAAGCCACTTGCACCTGGGCTTTTCATTGTGAAAAGTTTTTGTTGTTGTTGT	x	LINE (L1M4)		x
	6	92	64	28727473	28727532	TAACAACTGGATCTTAGACCAGAATATTGGCAGAATTGGTGGGGGCTTGACAGAGAGCAGGGTG	x			rs182079794	Eco primer	A/C/T	C=0.0010/5
										rs75162946	Eco restriction site	C/T	C=0.0222/111
				170507847	170507906
				177459864	177459923
				182030180	182030239
				186635121	186635180
				191312917	191312976
				196140869	196140928
				200791137	200791196
	8	89	61	915240	915296	TAACAAATAACTAATAACTTTCCAAAACAGTAAGCACCAAGCCCGCATGGGTTCATTGGTG	x	LINE (L1MCb)		x
	8	86	58	139264974	139265027	TAACAACTTGAATGAATGTCACTGTTCAATCCTACCAGCAATATACGAGAGGGTGGTG	x	LINE (L1M4), LTR (MER54A)		x
	12	95	67	37942258	37942320	TAACAACAGAAGAAAACAGCAGCTAACATGTCCTGGGGAAAATATACGGTCTTCCTAAAAATTGGTG	1			rs111540098	Eco primer	G/T	NA
										rs112824961	Eco restriction site	A/T	NA
										rs199717266	Eco primer, Eco restriction site	-/TGGTGAA	NA
	13	92	66	52973365	52973424	AATTCACCACTCCCACCCCAATACCAATCATATTCTATGGGAGGCATAAATAAATGTTTCTTTTGT	x	LTR (MLT1J1)		x
	14	92	66	90994371	90994430	AATTCACCCTTTCATCCAAGTAATGAAAATTAGTATAAAATGTTTCACAATATTCCATTATCTTGT	x	LINE (L1MEf)		x
				91591963	91592022	AATTCACCCTTTCATCCAAGTAATGAAAATTAGTATAAAATGTTTCACAATATTCTATTATCTTGT	x	LINE (L1MEf)		x
	14	92	64	91246916	91246975	TAACAAGATAATGGAATATTGTGAAACATTTTATACTAATTTTCATTACTTGGATGAAAGGGTG	x	LINE (L1MEf)		x
				91279458	91279517	TAACAAGATAATGGAATATTGTGAAACATTTTATACTAATTTTCATTACTTGGATGAAAGGGTG	x	LINE (L1MEf)		x
	21	92	66	3057566	3057625	AATTCACCCTTTCATCCAAGTAATGAAAATTAGTATAAAATGTTTCACAATATTCTATTATCTTGT	x	LINE (L1MEf)		x
	22	92	66	1204349	1204408	AATTCACCCTTTCATCCAAGTAATGAAAATTAGTATAAAATGTTTCACAATATTCCATTATCTTGT	x	LINE (L1MEf)		x
	22	92	64	1562791	1562850	TAACAAGATAATGGAATATTGTGAAACATTTTATACTAATTTTCATTACTTGGATGAAAGGGTG	x	LINE (L1MEf)		rs9329579	Eco primer	G/T	NA
	X	92	66	18697336	18697395	AATTCACCTGATGAGAGCCAGGGACAGCAGCGGGTGGGGCGGTGGCTGCTTTTCAACTGAAGTTGT	x	SINE (MIR1_Amn)		rs755486542	MSE primer	G/T	T=0.0011/4
	Y	91	65	10807564	10807622	AATTCACCCTTCCATCCAAGTAATGAAAATTAGTAAAAATGTTTCACAATATTCCATTATCTTGT	1	LINE (L1MEf)		x
	Y	94	68	17154426	17154487	AATTCACCAATTTTTAGGAAGATGTATATTTTCCCAAGGACATATTAGCCGCTGTTTTCTTCTGTTGT	x			x
	Y	94	66	17766048	17766109	TAACAACAGAAGAAAACAGCGGCTAATATGTCCTTGGGAAAATATACATCTTCCTAAAAATTGGTG	x			x
CAG_ACC_32	1	184	158	151916644	151916795	AATTCACCAGTACGTCCTTCTGGGTTTGTTCAATGACTCTTTCCTCTGCTGTGTCCAATTTACTGATAAACTTATTGAACACATTATCTATAATCCAATATCATGAGTTTTTTATTTTTAGATTGTTCATTTTACTTTTATACAATATTCATCTCTGT	x	LINE (L1MD1)		rs185661395	Eco restriction site	A/G	NA
										rs58915891	Eco primer	C/T	T=0.1613/808
	1	184	156	173955641	173955792	TAACAGCCCTGGGGAAAGAATGGATTCCCCGGGGAGGCCTCTAAAATGGCCGCTCTGGGAGTGTCTGCTTTATGCCGTTGTAGGTAGGGATGAAACATGCCCTGGTCTCCTGCAGCACCCCCAGGCTTGCTAGGATTAGGAAATTCCAGCCTGGTG	x	LTR (MER11C)	Regulator of G-protein signaling 18	rs534227647	MSE restriction site	A/T	A=0.0002/1
	3	185	157	20999595	20999747	TAACAGCCCTGGGAAAAGAATCTATTCCCAGGGCGGGGCCTCTAAAATGGCCTCCCTGGGGGTGTCTGCCTTATGCAGATGTAGATAGGGATGAAACACGCCCGAGTCTCCTGCAGCGCCCCCAGGCTTGCTAGGATTAGGAAATTCCAGACTGGTG	1	LTR (MER11C)		x	x	x	x
	5	184	158	42309725	42309876	AATTCACCAGGCTGGAATTTCCTAATCCTAGCAAGCCTCGGGGCGCTGCAGGAGACCAGGGCGTGTTTCATCCCTATCTACAACTGCATAAGGCAGACACTCCCAAAGCGGCCATTTTAGAGGCCTCCCCCGGGAATGCATTCTTTTCCCAAGGCTGT	x	LTR (MER11C)		x	x	x	x
	5	190	164	142981950	142982107	AATTCACCATATAACATTCCTTTTTACATAAATTCTCCCCCCCCCACCTTTTTTTTTCTCAAAAATGATAACCATGCTTTTCCAAAGTGAACTTCCTTCACGTAGGTGGACTAGACTGTCTAAGGCCACAAGATTAGAAGTTAGGATAATACATGTTACACTGT	4	LTR (HERVIP10FH-int)	Rho GTPase activating protein 26	x	x	x	x
	8	184	156	43244706	43244857	TAACAGCCCTGGGAAAAGAATGCATTCACAGAGGAGGCCTCTGAAGTGGCCGCTCTGGGGGTGTCTGCTTTATGCAGATGTAGATAGGGATGAAACATGCCCTCGTCTCCTGCAGTGCCCCCAGGCTTGCTAGGATTAGGAAATTCCAGCCTGGTG	1	LTR (MER11C)		x	x	x	x
	8	185	157	88734069	88734221	TAACAGCCCTGGGAAAATAATGCATTCCCGGAGGGGGGCCTGTAAAATGGCCGCTCTGGGAGTGTTGCCTTATGCAGTTGAAGATAAGGGATGAAACATGCCCTAGTCTCCTACAGCACCCCCAGGCTTGCTAGAATTAGGAAACTCCAGCCTGGTG	x	LTR (MER11B)		rs748531773	MSE restriction site	C/T	NA
	8	193	167	120139753	120139913	AATTCACCTACCTTAGCGTTGAATTGGTATGATGTAGAAGAAGGAAAGGATGAGAAAAGAATCAAGGATGACATTAGGTTTCTGGTGTGGGTAATGGCATGATGGTGGCATTTAGTGAGAAAGAACCAGATTTGGAGGGAATATGACGTGTTCAGTTTGGAACCTGT	x	LINE (L2b)	MDM2 binding protein	x	x	x	x
	10	185	157	52045158	52045310	TAACAGCCCTGGGAAAAGAATGCATTCCCAGGGCAGGGCTTCTAAAATGGCTGCCCTGGGAGTGTCTGCCTTATGCAGATGTAGATAGGGATGAAACACGCCCTAATCTCCTGCAGCGCCCCCAGGTTTGCTAGGATTAGGAAATTCCAGCCTGGTG	x	LTR (MER11B)	Protein kinase, cGMP-dependent, type I	rs190227356	MSE restriction site	C/T	C=0.0002/1
										rs751732278	MSE primer	A/G	NA
										rs767771457	Eco restriction site	A/G	NA
	10	185	157	82922014	82922166	TAACAGCCCTGGGAAAAGAATGCATTCCCAGGGCAGGGCCTCTAAAATGGCCATTCTGGGGGTGTCTGCCTCATGCAGATGTAGATAGGGATGAAACATGCCCTAGTCTCCTGCAGCACCCCCAGGCTTGCTAGGATTAGGAAATTCCAGCCTGGTG	x	LTR (MER11C)		x	x	x	x
	11	185	159	51026773	81026925	AATTCACCAGGCTGGAATTTCCTAATCCTAGCAAGCCTGGGGGTGCTGCAGGAGGCCAGGGCGTGTTTCATCCCTTATCTGAAACTGCATAAGGCAGACACCCCCAGAGTGGCCATTTTAGAGGGCCCCCCCGGGAATGCATTCTTTTCCCAGGGCTGT	x	LTR (MER11B)		rs573227572	MSE restriction site	C/G	C=0.0002/1
	11	185	157	105561887	105562039	TAACAGCCCTGGGAAAAGAATGCATTCCCAGGGGGAGGCTTCTAAAATGGCCGCTCTGGGAGTGTCTGCCTTATGCAGTTGTAGATAGGGATGAAACATGCCCTGGTCTCCTGCAGAATCCCCAGGCTTGCTAGGATTAGGAAATTCCAGCCTGGTG	x	LTR (MER11B)		rs755742547	Eco restriction site	A/T	NA
	12	185	159	29874304	29874456	AATTCACCAGGCTGGAATTTCCTAATCCTAGCAAGCCTGGGGGCAGTGCAGGTGGCCAGGGGGTGTTTCATCCCTATCTACATCTGCAAAATGCAGACACTCCCAGGGTGGCCATTTTAGAGGCACCGCCCTGGGAATGCATTCTTTTCCCAGGGCTGT	2	LTR (MER11B)	LOC105369715	rs182136923	Eco primer	C/T	T=0.0004/2
										rs35370050	Eco primer	AC/CG	NA
	18	184	156	42002408	42002559	TAACAGCTGTGGGAAAAGAATGCATTCCCATGGGGGTCTCTAAAATGGCCACTCTGGGGGCGTCTGCCTTATGCAGTTGCAGATAAGGGATGAAACACACCCTGGCTGCATGCAGCACCCCCAGGCTTGCTAGGATTAGGAAATTCCAGCCTGGTG	x	LTR (MER11C)		rs187974104	MSE primer	A/G	A=0.0002/1
										rs772576247	Eco primer	A/G	NA
	21	185	157	8053459	8053611	TAACAGCCCTGGGAAAAGAACGCATTCCCAGGGCGGGGCCTCTAAAATGGCCACCCTAGGAGTGTCTGCCTTATGTAGCTATGGATAGGGATGAAACATGCCCTAGTCTCCTGCAGTGCCCCCAGGCTTGCTAGGATTAGGAAATTCCAGCCTGGTG	x	LTR (MER11B)	LOC388813	x	x	x	x
	X	185	159	30062283	30062435	AATTCACCAGGCTGGAATTTCCTAATCCTAGCAAGCCTGGGGGCACTGCAGGAGGCCAGGGCATGTTTCATCCCTTATCTGCAACTGCATAAGGCAGACACCCCCAGAGCAGCCATTTTAGAGGCCCCCCATGGGAATGCATTCTTTTCCCAGGGCTGT	1	LTR (MER11B)		rs142871701	Eco primer	C/T	T=0.0143/54
	X	187	159	141943856	141944010	TAACAGCCCTGGGAAAAGAATGCATTTCCCAGGGGGGCCTCTAAAATGGCCACTCTGGGGGGGTGTCTGCCTTATGCAGTTGCAGATAAGGGATGAAACACACCCTGGCCTCCTGCAGCGCCCCCAGGCTTGCTAGGATTAGGACATTCCAGCCTGGTG	3	LTR (MER11B)		x	x	x	x
	Y	186	160	7990649	7990802	AATTCACCAGGCTGGAATTTCCTAATCCTAGCAAGCCTTGGGGCACTGCAGGAGACTAGGGGGTGTTTCATTCCTTATCTGCAAGTGCATAAGGCAGCCACTCCTAGAGCTGCCATTTTAGAGGCCTGCCCATGGGAATGCATTATTTTCCCAGGGCTGT	x	LTR (MER11C)		x	x	x	x
	Y	189	163	22325638	22325794	AATTCACCAGGCTGGAATTTCCTAATCCTAGCAAGCCTGTGGACACTGCCAGAGACTAGGGCATGTTTCATCCCTATCTACAACTGCATAAGGCAGACACTCCCAGAGTGGCCGTTTTAGAGGCTCCCCTCCCCCGAGGAGTGTATTCTTTTCCCAGGGCTGT	x	LTR (MER11C)		x	x	x	x
	Y	189	163	23959386	23959542	AATTCACCAGGCTGGAATTTCCTAATCCTAGCAAGCCTGTGGACACTGCCAGAGACTAGGGCATGTTTCATCCCTATCTACAACTGCATAAGGCAGACACTCCCAGAGTGGCCGTTTTAGAGGCTCCCCTCCCCCGAGGAGTGTATTCTTTTCCCAGGGCTGT	x	LTR (MER11C)		x	x	x	x
	Y	189	161	24693318	24693474	TAACAGCCCTGGGAAAAGAATACACTCCTCGGGGGAGGGGAGCCTCTAAAACGGCCACTCTGGGAGTGTCTGCCTTATGCAGTTGTAGATAGGGATGAAACATGCCCTAGTCTCTGGCAGTGTCCACAGGCTTGCTAGGATTAGGAAATTCCAGCCTGGTG	x	LTR (MER11C)		x	x	x	x
CTT_ACA_57	7	253	225	145381636	145381856	TAACTTTTTGATGTGTTTCTGGATTTGGTTAGCTAGCATTTTGTGAATTAGCCTGTAGTTTCCATTTTTGTTTTGTTTTGTTATGTCTTTGCCAGATTTTGAATTGAGAGTGATTGTGCCTTTGTAGAATGAGTTAGGGAGGAAGCCCTCCACCTCTACTTTTTGGAATAGTTTCAGAAGAATAGGTACCAACTCTTCTTGTACATCCGGTAGAATTTGACTGTG	x	LINE (L1PA15-16)		x	x	x	x
	12	255	229	38189687	38189909	AATTCACAGCCAAATTCTACCAGAAAGACAAAGAACTGGTTTCAACCCAACTGAGACTATTCCAAAAAATCAAAAAGGAGGAAATCCTCCCTACATCATCAGCCTAATACCAAAATCTGACAGAGACACAACAAAGAAAGAAAACTTCAGGCTAATATCCCTGGTGAATATAAATGCAAAAATCTCAATAAAATACTAGCAAATTGAATCCAGCAGCACATCAAAAAGT	1	LINE (L1P4a)		x	x	x	x
	6	258	232	78359962	78360187	AATTCACAGCCAAATTCTACCTGATGTACAAAGTACCAATTCTACTGAAACTATTCCAAAAAAATCAAGGAGGAGGGACTCCTCCCTGACTCATTCTATGTAGACAGCATGAGAAAAGCTGGAAAACACATAATGAAAAAAGAAAACTGTGAGCCAGCATCCCTGATGAACTTAGACACAAAAGTCCTCAACATAATACTAGCAAACTGCATCCAGCAGCACATCAAAAAGT	x	LINE (L1PA15)	Interleukin-1 receptor-associated kinase 1 binding protein 1	x	x	x	x
	13	259	233	8441267	8441493	AATTCACAACTCAGCCTCTGAGGGAGGAAGACCGACATGCCTTCACCTCCTCCTCCACCCGGCTCATCTCTTCAGCTGTGGCATCAGGTGAGTTCTCCTTCAAACATGGCTGTGTGTTTGTATTTTTGTTTTCTCTGCCATTTCATATTTGGAGCAAGAAGTGGGCTTTTCATGGCGGCTGACCTCACTGTGCAATCATTAGCTTATGGGAGGCTCCACAGATAGCCAAAAGT	x			x	x	x	x
CAG_AGG_56	7	258	232	4574266	4574266	AATTCAGGTCAATAGTATAAAATGGCTTACGATCTCTTGTTTCTAAAGTTTGATTTCCAGACCAAATTCTAATGTGGTGTGAGGCCACAGTAAGCCTCCATAATTCTGGATGTTCAGGACCAGAAACAGGACTTACTATTTTTGGTCTTGGGGTAGAGATTCCTTTTTCTCCCCATTCCCAAGGGTAGAAAGACTGCAATTTTTTATGCTTATGTTTGTCTAAACTTTCTGT	x	LTR (HERVK-int)		x	x	x	x
	7	258	232	4582770	4582995	AATTCAGGTCAATAGTATAAAATGGCTTACGATCTCTTGTTTCTAAAGTTTGATTTCCAGACCAAATTCTAATGTGGTGTGAGGCCACAGTAAGCCTCCATAATTCTGGATGTTCAGGACCAGAAACAGGACTTACTATTTTTGGTCTTGGGGTAGAGATTCCTTTTTCTCCCCATTCCCAAGGGTAGAAAGACTGCAATTTTTTATGCTTATGTTTGTCTAAACTTTCTGT	x	LTR (HERVK-int)		x	x	x	x
	9	258	232	68144306	68144530	AATTCAGGGCAAGGGTGGGGAGGGCTTGGCCTTACAGGTTCTTGGCTTAGAGGAGGTGAGACTGGGGCTGATGGAGGAGCAGGATAACTCTTCTCTAGATCTCTTTCCTGTAGATGGTTTGTATGTACAAATAAGGCAGATTGTGAGATTTCTGTATTGGGGTAGAGTCATTCAGGCTGTTGAGATGAGCTGCATTTACTTTAGAGAGAATCACATTTGCAGCATTACCTGT	x		LOC102724036	x	x	x	x
	11	258	230	92958771	92958996	TAACAGATTCCCCAATATTGATCCACCTTTGAGTTTTTGGAATAAACCTTTTTAGTCATAGTCTCAGTTTGATAGGGCTGCTGTAACAAAGTACCAAAAGCTGGCTGGCTTGAAACAACAGAAATTTATTGTCTTACAGTTCTAGAGGCTTGAAGTCCAAATTCAAGGTGTCAGCAGGGCTATGCTCTCTCTGAAACCTGTAGAAGAGAATGTTTCATTGCCTCTTCCTG	1	LINE (L1MC), LTR (MLT1C)	Coiled-coil domain containing 67	rs35098725	MSE restriction site	A/C	NA
										rs76974419	Eco primer	C/G	G=0.0146/73
	14	261	235	47103355	47103583	AATTCAGGCCAACCATCAAGAGACCAAAAAATGGCACTATATTGCTAAGGGTACGATTCACAATGAAAACAAAACAGCTATAAATGTTTGATGCCCATATTTAGAGTTTATTGATACTTTTGTAAGAAGAGAGATCATACTTCATAGGGAACTACAGAATGTCTCAGTAAGTTAGGCAGGGCTTGTTATAGGATTGGGGTCTGTTATAGGGTTCAAGGACCTGTGGTTTTGCTGT	3	LINE (L1M7), LTR (MER90)	LOC105370531	rs186794982	Eco restriction site	C/T	NA
										rs758264823	Eco restriction site	A/T	NA
	7	262	234	11332906	11333135	TAACAGTGTTTTCTAAGAATAAAATAAACAGCCTTCTTGACCCAGTAAATGAATGCCATTAGGTGATTTCTACTCAGTCTTTGTACTAGCAATTCAGTCTCAAATAGTGATGACTTTAGTGGAAGGATAAGGACCAATTATGAGAGACTCAGCGATAGTTCTTTGTCCTTGGGTTCTCAGGTGGTTTAGTGCTGCTGAGTTCATCTGTGGCATTCCTGAAATAACTGAAGCCTG	x		LOC105375153	x	x	x	x
	16	263	237	10089388	10089618	AATTCAGGGCCCTGTCTCTGGAGTGCCTAGATTCAGCACTGGGAGAAGCAAATAACTGAGAGAAGGAAAGAGAATGCCATCCTGTCTCCCTCCCTTGCACCCCCTTCCTCAGCTAACTAGTGTTCCCCTGGCTCAAAGAAAATGTGGAAGTTGGTGGTTTTTCACAAGGATGATACTATCTGGAGCTGCTGTCCTCTGAGAGTAGGACGGGTCAGAAGAGATCTGCACCTGCTCTGT	3		Glutamate ionotropic receptor NMDA type subunit 2A	rs78906469	MSE primer	A/C	A=0.0108/54
CAA_ACC_41	3	167	139	158687522	158687656	TAACAATTGGTTAGCCATTTAGAAAAAGATAAAAAGTTTGATCCATACCTCATACTAGGCAAAAGAATAAACTCCAAATGGGTCAGGAATCTAAATCTAAATAATGAAACCATACAAGTACTAGAAAAAAAAATGGGTG	x	LINE (L1M5)		rs774136065	Eco restriction site	C/T	NA
	5	169	143	172612392	172612528	AATTCACCCTGGTAAATATAAAATAAAGGAAAAAAAGGAAGGAGAGAAAGAGGGAGGAAGGGGGAAGGAAAAGCTTTTCCTAACAGAAAAATGGCACCTAATAAATGAAGAGGGAAAAATGGGTTTATACAATCCTCATTTGT	x	LINE (L1MC4)		x	x	x	x
	15	174	146	58472752	58472893	TAACAAGTAACGTCAATGCTCCAGTAGTGTGAAGAACTTCCATAAAGTACATTAGGGAAACAAGACAGGCATGGAGTAGATGTCATTTTGAAAACAGACTTCCCACTTTAGGTGGACCCTAAAGAATGGGAGTGGGGAGAAAGGTG	x		Snurportin 1	x	x	x	x
	3	177	149	55647996	55648140	TAACAAATGCTTGCTAAATTGACTTGAGCCAGGACTCAATAAGGGATGCAATTTCTATTCATCTGGCCTCAAACTGACTTATGGAAAAAGGCATTTATTAGTTCTTGTAACTAAATCATTCAGGACTAGTCTGGCTTTGGGCACAGGTG	x	LTR (MLT1K)	ELKS/RAB6-interacting/CAST family member 2	rs761338184	Eco restriction site	C/T	NA
										rs562699637	Eco restriction site	C/T	T=0.0012/6
CAC_ACC_25	4	155	127	157913085	157913207	TAACACCCCTCTCACATAATAACATTCTTTTCTGTGATTACTTCCTGTCTCCCATATTATATGATTGTTTGCATAAAGGTACATGTTGAAGCTTAGTGGGTGCCCACATTTATTTACGGAATGGGTG	x		Transmembrane protein 144	rs539830274	Eco primer	A/G	A=0.0002/1
	5	157	131	76227198	76227322	AATTCACCAGAGGATGCTGGGGTGCAGATAACTTTAGCAAAAGTCATTGCGAGTTCTGAAGGAAACAACAGGCCTGGCATGGACCAGTGGCTCCAAAGCCCCAAATGTGAAATTCCTAATAATCAGTGTGT	1		Synaptic vesicle glycoprotein 2C	x	x	x	x
	6	157	131	125446108	125446232	AATTCACCCAGAAGACTAATGTATACTCCTTGGCCATGTCTACCTTCAGATGACCCATAGGTGGAAGGAAAGGAGTGTAGCTCCTTTTGAAGTTTTATCATTGTAAAATAGTGGACGCAGAAACCAGGTGT	x		tRNA methyltransferase 11 homolog	x	x	x	x
CAC_AAG_063	1	195	165	202297409	202297569	TAACACAGTACCTGGTACAGAGTACATGCTCAATAAATTATGTGTCTGTCCATCTATCTATCGATCTATCTATTTATCTACTATCCATCCTACTTATATAAATCCCACTCCTCAACCCATCCTAACAGGCAGATGGACCATCTGCAGTCCCCCTGCTTCCACTTG	x	SINE (MIR), Simple repeat ((TATC)n)		rs531974049	MSE restriction site	A/T	A=0.0002/1
										rs115888863	MSE primer	C/T	T=0.0090/45						0
										rs536851959	Eco restriction site	A/G	A=0.0002/1
	6	200	172	165504157	165504324	TAACACTATAATATGTCTTCATAGACTGGTAGGGCAGGTCACATCTATTTGTGCTTCTATTTCAAATTGTACTTACTTTTATGTGGACCTGTAAGCTTTCATATAAATATTATGGTAACATATTTTCCTTCCTCAAAAAAATTCAACTGGAATTTTTATTGAAATTGCCTTG	x	LINE (L1M5)		x	x	x	x
	19	195	167	28902806	28902968	TAACACAAGGCAACAAGTCACAGGTGAAAATTGAGCCTCTGAGGCCCTGCTGATTGCACGGGGGGGAAGGCATTTGCATCTCTTCTCACCACAGAGGGGTGGCAGCCAATTACCTCCAGGATTAGAAAAAAGTTGCAAACCTGAGTCTATCTTCACTGACGGGCTTG	7	DNA repeat elements (OldhAT1)		rs553709472	MSE restriction site	C/T	C=0.0002/1
	19	190	162	44972164	44972321	TAACACAGCCTCGGCAGGCCAGGGATGGAACTCAGGTCTTCTTATTCCAAGCCGTTACCTCTGCAGATCCATCCCCAACACATGCCTGCTTTGTAGAAAATACTCACACACCCAAACACATGTGTTTTGAACACACCTGTCCTCCTCTCTGACAGCCACTTG	1	LINE (MIR1_Amn)	Protein phosphatase 1 regulatory subunit 37	x	x	x	x
	X	196	168	89649987	89650150	TAACACCTCTAAATCAAGCAATCAAAATAATAGAAATCTGAGTTCATGATTTATATTTATGTGCACACAAAAAATAAACGATTTTGTTTATCATAAGGCTTGTTCGTCCAGGAGGTAAAAGGAAGAATAACAATCAAATGGTTGAAGATTTTATGACCTGAATACTTG	x	LTR (MER57B1)		x	x	x	x
	Y	196	168	3556464	3556627	TAACACCTCTAAATCAAGCAATCAAAATAATAGAAATCTGAGTTCATGATTTATATTTATGTGCACACAAAAAATAAACGATTTTGTTTATCATAAGGCTTGTTCGTCCAGGAGGTAAAAGGAAGAATAACAATCAAATGGTTGAAGATTTTATGACCTGAATACTTG	x	LTR (MER57B1)		x	x	x	x
CAA_AAC_50	2	238	212	234294638	234294843	AATTCAACCATTTGTTTTGGCCTATGTTGCTAGCCTGGAACAGGGTTTCATTAGCCCAGAAACCAGATTCTAAATCACTTTATATCTCCAATAAGAAAAAAAAAAAACCCTGGAGTCCACGTGTGACGTAGATTGTGGTTTGATTTCCAAGGAGAATAAAAATAGAGTTCAACCCCACACAGTGGCTTCTGAAATGTCATCTTTTGGTTTGT	1		ArfGAP with GTPase domain, ankyrin repeat and PH domain 1	x	x	x	x
	3	243	217	49461467	49461677	AATTCAACCGTACTACATTTTGGAGGCATAAAAATCCATAGTTTGAGTATGGAGAAGTTTAGTTGAACTTTTGTGGGTTTTTTTTGCTGTGAACTAAGGAAGAAGAGCTCATGGCCTGTGTCCTGTATTTTGGAGAAATCAGATTTCAGTAGGGAGTTGGATCCATCATGTGAAGACCCTATGGGATATAAAAGCTTGTGCTGACATGTGCTTTTGT	1		Dystroglycan 1	x	x	x	x
	17	247	221	32759746	32759959	AATTCAACCTTGTGGTTTGGACTTGTGATTGCTCCAAACTCCTAGCCTTGGTGTCATCTTTTGGGTCACTCCTGAAAATGGGACAACTCCCTGAGTCTCCCTTCTCCACCAGACTTCCCCAGGTCCACACTAAGGAAATGATTGCACAAATAGCTACTTGTTTGATGGGAGGATCATAAAAACACTCCCCTACCCACTGGAATTTAGACTGTGTCTTTTGT	x			rs74401056	Eco primer	A/G	NA
CAA_ACC_19	2	100	74	189596198	189596265	AATTCACCAGTTCACACACGGGAAAATTGAGGATTTGTGAAATGAGGTGGCTTTGTTGGGGTCATATGCCTTGT	x	SINE (MIRb)	Signal transducer and activator of transcription 4	x	x	x	x
	8	101	73	86500585	86500653	TAACAATGTTTTTTAGGATTCCTATATTTTTACTTATTTTTGTCCACTTGATATATCAAGGATGAGAGAGGTG	x	LINE (L1M7)		x	x	x	x
	11	101	75	92444802	92444870	AATTCACCTCAGGCCAAAACTCACATTTCCCCCCAAAGTATTGTTGGGTTGTATTGAATACATTTCCTTCTTTGT	1		FAT atypical cadherin 3	x	x	x	x
	8	102	76	56200001	56200070	AATTCACCAGTGAAATTATGTGGTCTTGGGCTTTTCTTTTTTGGGGGACTTTTGACTACTGATTCAATGTCTTTGT	x	LINE (L1M4)		rs751081413	Eco restriction site	A/C	NA
										rs761167535	Eco primer	C/G	NA
	8	104	78	118875035	118875106	AATTCACCACCATATAATTCATCCATGTAACAAAAAACCACTTGAACTCCAAAAAGCTATTGAAGTAAGAAATATTGT	1	LINE (L1PB3)		rs751329236	MSE primer	C/T	NA
	4	105	77	31578429	31578499	TAACAATATAGTCATTCCTTGCAATTCAGTAGTGCCAAACCCCGACACATTGTTGGCTGCCATCCCGACTGAAGGTG	x	LTR (ERV24B_Prim-int)		rs746626930	Eco primer	C/T	NA
	8	105	79	33033895	33033967	AATTCACCATGAGCCATATCTTCACATCCAGCATGCCCAAATTCAAATTACAGTTACTACATGCTGTCATAAGTTTTGT	x			x	x	x	x
	22	105	79	12213087	12213159	AATTCACCAATGAAGCCATCAGGTCTAAGGCTTTTCTTTGTCAGGAAGATTTTATTATTGATTCAGTCTCTTTACTTGT	2	LINE (L1MB3)	SWI/SNF related, matrix associated, actin dependent regulator of chromatin, subfamily b, member 1	rs552046104	MSE primer	G/T	G=0.0002/1
	7	106	78	42062816	42062889	TAACAAGTCTCTCAAAGGATTTGAGAGAGAGGGAGAGAGAGCAACATTCCATTTGTTTATTGGGCCTAAGACCTGGTG	x	Simple repeat ((GA)n)	GLI family zinc finger 3	x	x	x	x
	3	108	82	176259995	176260070	AATTCACCACCAATGATATAATTTCAGTCATTCTGCTGGTTGGTTTTGTGGGTGTTTTTTGTGCCAGTTGGCAACCATTTGT	1	DNA repeat elements (MamTip2)		x	x	x	x
CAT_ACC_54, CAT_ACC_55	6	170	144	48594670	48594807	AATTCACCACCATGGCATTCTTTGAGTCCTAAGGTCCCTAGCAGATTTTCCTTCTTTCCACCATTCAGAATCTTTTTATGTAGATTTTGTTTATAATCCTCAGAGCTTCTTGTACTTAGCAGAAAAAAATGAGGGAAAGTATGT	x	LINE (L1MDa)		rs527531265	Eco primer	C/T	T=0.0002/1
	4	172	144	102926548	12926687	TAACATTTTGTTTTATTTGATATAAGAATAGCTACTCGTGTTCACCATTCCAGTTGCATGGAATATCTTTTTCCACCTCTTTACTTTATGTGCGTCCTTATGTGTTAGGTGAGTCTCCTGAAGGCAGCAGAATTTTGGTTGGTG	x			rs562840442	MSE restriction site	C/T	NA
	10	172	144	11179368	11179507	TAACATATAATGTAATCGTTGATAAAATTTGGTTTAGGTCTCTAATCTCACTGAGGGTTTTTTTCCCCTCACCTGTTCTTCCCTTTTGCCTCTTCTTACTACTCTCTCTCTGCAGCTCATTCCTCTTTGCTACTCTTTACGGTG	x	LINE (L1MEc), LINE (L1ME1)	CUGBP, Elav-like family member 2	rs756516877	Eco primer	A/G	NA
	11	175	149	133916433	133916575	AATTCACCAGCCTCTCTCTGAGGCTGCTGGGAGAGTGGTGTGAGAGAACAGGTGCCTGCTCCCAGCCTAGCTCTGCAGATCTCTGGTGCTCAGGCGGGAGCAATTATCCCCTCTGGGGTGGAGTCGGTAAATGAATGCCCAGGAAATGT	x		Galactosidase beta 1 like 2	x	x	x	x
	2	176	150	224770616	224770759	AATTCACCAGAATAAGCCTGAAAATGAATCCCACACTTACATCCTGTGAAAAAGGGTGTGGCTATGTTGTGAGACTCTAATCAGGGAAACAGTAAAGCCTCATTATACCTGAACTTCTGACCCATGGACACTAAGATAGCAAATGAATGT	x	LTR (MLT1E2)		rs555092930	Eco restriction site	A/G	G=0.0002/1
										rs542251715	MSE restriction site	A/G	G=0.0002/1
	2	178	152	86918418	86918563	AATTCACCAGGTCATGCCATCAGTTCAGAGCGGCCGGAGAACTCTGTTCTCTTGTGCATTGATGCCCCCGGAGTTGTGAAACACAGTGGCCCTGCTTCAGTTTTTTAGATTTAGAAACTGGTCAGTGTCAGAGCGATCAGACACAGAAATGT	x		RANBP2-like and GRIP domain containing 1	x	x	x	x
	2	178	150	87963066	87963211	TAACATTCCTGTGTCTGATCGCTCTGACACTGATCAGTTTCTAAATCTAAAAAACTGAAGCAGGGTCACTGTGTTTCACAACTCCGGGGGCATCAATGCACAAGAGAACAGAGTTCTCCGGCCGCTCTGAACTGATGGCATGACCTGGTG	x		RANBP2-like and GRIP domain containing 2	x	x	x	x
	2	179	153	110768921	110769067	AATTCACCAGGTCATGCCATCAGTTCAGAGCGGCCGGAGAACTCTGTTCTCTTGTGCATTGATGCCCCCGGAGTTGTGAAACACAGTGGCCCTGCTTTAGTTTTTTTAGATTTAGAAACTGATCAGTGTCAGAGCGATCAGACACAGGAATGT	x		Zinc finger CCCH-type containing 6	x	x	x	x
Legends
	sequence obtained by ISIF and in accordance with spectra after fragment analysis
	sequences obtained by ISIF, NGS and confirmed by Sanger Sequencing
The analyses were performed in a range of expected fragment length ± 5 bp. Light blue indicates the sequence of CAA_ACC_12 obtained by ISIF that was in accordance with the spectra after the fragment analysis. Light orange indicates sequences obtained by ISIF, NGS and confirmed by Sanger Sequencing. Minor allele frequencies (MAF) of SNPs originated from sequencing projects 1000 Genomes Project (10…
