# Supplementary material for: AFLP-AFLP in silico-NGS approach reveals polymorphisms in repetitive elements in the malignant genome
Source: PLoS One. 2018 Nov 8;13(11):e0206620. doi: 10.1371/journal.pone.0206620 (PMC6224067; doi:10.1371/journal.pone.0206620)
Supplement: S2 Table — Sequences of AFLP markers CTT_ACA_57, CAA_ACC_41, CAT_ACC_54, CAT_ACC_55, CAC_ACC_25, CAG_AGG_56, and CAA_AAC_50 after a simulation of the presence of SNP in restriction sites or selective parts of EcoRI and MseI primers by ISIF. The analyses were performed in a range of the expected fragment length ± 5 bp. Light green indicates sequences obtained by ISIF after simulation of SNP, NGS and confirmed by Sanger sequencing. Minor allele frequencies (MAF) of SNPs originated from sequencing projects 1000 Genomes Project (1000 Genomes) [9], TOPMED or the Exome Aggregation Consortium (ExAC) [10]. (XLSX) [file pone.0206620.s003.xlsx]

## Sheet: S2 Table
S2 Table. Sequences of AFLP markers CTT_ACA_57, CAA_ACC_41, CAT_ACC_54, CAT_ACC_55, CAC_ACC_25, CAG_AGG_56, and CAA_AAC_50 after a simulation of the presence of SNP in restriction sites or selective parts of EcoRI and MseI primers by ISIF. The analyses were performed in a range of the expected fragment length ± 5 bp. Light green indicates sequences obtained by ISIF after simulation of SNP, NGS an…
AFLP marker	Chromosome	Fragment length (bp)	Sequence	SNP	Position	Original	Substitution	Alleles	MAF	Number of indels	Gene												0
CTT_ACA_57	7	253	AAACTTAATGAAAATCTGTTTGTATTTTCTGCATATTCTCTGGCAACCTTGCCCCATACTTACTTATTTAGCATAGTCGAGTGCTCTAGTTTCTGTCTCTCAGGCACTCGTAACTAAGGACCACCATTGGCCATTGGTAGATGTTTGATTGACTTAACAAGAGAGGGACAAATTTTCAATTTGTGAAACTCCAAAGCAGAAAGTATTGGTGCTTGCTACCTTGTG	rs745345260	MseI restriction site	TTAA	TAAA	A/T	T=0.000009/1	4	UTR of GTPase, IMAP family member 4
	9	256	TAACTCCCCTTTGCTGTGTAACAACATTTGCACTGGTTTTGGCGAATAGGATTTAGACATCTTTGGGGACCATTTCTCTGCTACCACACCTATGTTGTCTTTCCACCTACTTGGGAAGCTCTTGTTCCTCCATCCCCCGATCCCTGGCACAGTGCTGGACTCTGATCTTGCCTGACTCAGAAAGAGGGGGCAGGATGTTGGGAAATGTAAATCAGCATTTGGGGTGTG	rs74759251	Selective part of MseI primer	CTT	CTC	C/T	T=0.0006/3	1	Intron of chromosome 9 open reading frame 91
	5	253	TAACTCGTCATTTACATTAGGTATTTCACCTAATGCTATCCCTCCCCCCTCCCCCCACCCCACAACAGGCCCTGGTGTGTGATGTTCCCCGCCATGTGTCCAAGTGTTCTCGTTGTTCAATTCCCACCTGTGAGTGAGAACATGCGGTGTTTGGTTTTCTGTACTTGCGATAGTTTGCTCAGAATGATGGTTTCCAGCTTCATCCATGTCCCTACAAAGGATGTG	rs774246827	Selective part of MseI primer	CTT	CTC	C/T	NA	1
	1	261	AATTCGCAGGAGTTCCCCAATTTGTGCATACACTCAAGCAGTGTGGTGACGGGGCTCTTCCCAGAAAAGAAGGATGTGGCTGAAGGGGTGGGGGTCTGGGACTCTGCAGTCTAGAGAAAATGAGAGACAAGAAGAAAACAAAACTAAGAAAACACTGGTTAGTCCATCACAGAAGAAGGGATGGGGATGGGGGACTTTATTCCCACCACCTGTCAAGGGGTTGGCTTCCCAAAGT	rs558496566	Selective part of EcoRI primer	ACA	GCA	A/G	A=0.0006/3	2	Exon and intron of adenosine deaminase, RNA-specific
CAA_ACC_41	16	172	AATTCACCTGCAAGCAGGTCCCAGCTGGGGCCTCAGTGCCTCTCAGTAATCCTGTTTCTCCACTGATCCTTGGTCACACTGCTCCTAGGTTTCTGCTCAAACCTTCTCAACGTGTTCTTCTCAAACCATATCTTCCAAACTATTGT	rs775933675	MSE restriction site	TTAA	TTAC	A/C	NA	1
	19	176	AGTTCACCTTCCCCATGCCCTACACCTCCAGCATGCCCACTGCGCACAGGGGGAGTCTGGCACCGCCAAGAGGTCCCTGGCCACCATACTTTCCCTCACTGTCTTCGCCATCTGGAACAGCCTGGGGTCCCCCAACAGCGTTTGACTTGT	rs773919867	EcoRI restriction site	GAATTC	GAGTTC	A/G	A=0.00002/2	1	Exon of proline rich 19
	1	170	AATTCATCCCCAACCCAACCAATCAACAGTATCCATTCCCTATCCCCCTGCCCATGAAACTACTGCTAAAAACTCTAGCCTCCAAATTCTCTGGAGGATGGATTTGAGGAAATATCTCCCATCCTCCTTGCTCAGCTGCCTTGT	rs528176759	Selective part of EcoRI primer	ACC	ATC	C/T	C=0.0002/1	x	Intron of ATP/GTP binding protein-like 4
	2	174	AATTCACTTCGCAGAAACTAGATCCCACCAGTGTTATATATGGAAGGAAGCACACAAAGAGAAGAGGATATTGACTTCAAAGAGTTTACGATTTTAGTTCAGTAGTATTCCAACTTTACCGTGCAGAAGATTTCCTTGGAGAACTTGT	rs180848284	Selective part of EcoRI primer	ACC	ACT	C/T	C=0.0002/1	x	Intron of glucokinase (hexokinase 4) regulator
	16	170	TAACAATGTCCAGTGGTGACAATGTCCCATTTCAAAGGCAATAGTCCTGGGTGTGTTTTGTCCTTGGTATATCTGTAGATCCAGCCTTTTAGCACAGGTATAACAGGCAATGATGCCATTGCAAAGGCTGTACTGACTAGTG	rs777830233	Selective part of EcoRI primer	ACC	ACT	A/G	NA	1
	6	169	AATTCACAATCAGGAGATCAGAAATCCAAAAACTGGGACAATGTCAAGTTGAAGACTAAAGGGTTCAAAAAATAGCATCAGGAGTGGAGAAGGATTAGGTCATTGGGAGGTGTAGCTGAATTTCCCAAATCAGATGGGTTTGT	rs560653808	Selective part of EcoRI primer	ACC	ACA	A/C	NA	1	Intron of LOC107986561
CAT_ACC_54, CAT_ACC_55	10	175	AATTCACCAGCAACCAGAGGGGAGGGCTGGAGGGAAGATTCGGAGGGGCTGGCCCAAGAGCACCTATGAGCCCCTTTGGAAACCATCCCAATAGGGGAAGCTGGGGGACTTTTCTGGAATAAGGGGGAAGGTTCATGCTATAATCATGT	rs7906704	MSE restriction site	TTAA	TGAA	G/T	T=0.2776/1390	x
	12	172	AATTCACCACAGTATACAGCTGAATAAAAGCATGCTGTTTTTCATTCTTTCAAGAATCAAAGGAATCACAGAAAATCCCTGATCCTATCGAAGGTTGGGCACAATTCTGGAAGAAGGCATGACCATTGCTGTAGTTATCATCATGT	rs11180244	MSE restriction site	TTAA	TTAG	A/G	NA	x	PDZ domain containing ring finger 4
	4	169	AATTCACCATTATCATGAGTTTGGTCCTGATGGCTTAGGATCTTGATCTCTTCAGTATCGCAGAGTGGATTGAAAATAAAGAAGCTAATTCATATTGACAAAAGGCATAATGCATCAACGTAAAACCCAGAATATCAACATAT	rs6851835	Selective part of MSE primer	CAT	TAT	A/G	G=0.4876/2442	x
CAC_ACC_25	1	152	TAACACCAAGAGTGAGCCCTGGCAGGACATTATGGCTCATAATTGTAATCCCAGCACCATGGGAGACTGAGGCGGGCAGATCACTTGAGGTCAGGAGTTTGAAACCAGCCTGGCCAACATGGTG	rs113864098	EcoRI restriction site	GAATTC	GAATCC	C/T	T=0.0919/460	x
	5	153	AATCCACCTGTGGTGCTTCTGTGTGTATCACTCATTCTAGAATATTTTATACTTGGTAAAAACAGTATTTGTTCAGAGAGATTTCATTCCAGCCCCAATATTCTACATATTCACCAAACTTCTGTGT	rs553208858	EcoRI restriction site	GAATTC	GAATCC	C/T	T=0.0002/1	1
	9	156	AATTCACTGTTGTGCTCCCAAACAACTTAGGGATTGCATGGGGCTTGGCTGAGTGAGCACTGACAATGCCAAGAAGCAGAGGACTGATAATAATATTGCCTTTGTTTTCACACACCTCTTTTTCTGGTGT	rs572941846	Selective part of EcoRI primer	ACC	ACT	C/T	C=0.0002/1	x
	18	151	TAATACCGCCGCATGAATCCCAGGATGCTGTTCTTGCCCCAGTATAGACAGCCAGACATGAGCTACCTACTTTGGTGAAAAAAAAAAAAAGAGGTCTCTATAATGTCTGAGACTATGGTGGTG	rs749768070	Selective part of MSE primer	CAC	TAC	C/T	NA	3
CAG_AGG_56	10	263	CAACAGGGTATAGGGGAAAGAGTCCAGTCCTAGTAATCAGGAGCCCTAGGTTCTGATTCTGTTTTTGCCTCTTTCTAGCCTAGGCCAGGTTTGACCTTTAGTAATAATACAACACAAACATCATTTCCTTTAGAACATCGGTATTTGAAATGTCCATCCTTACTGAACATTCTTACAGTATCTTAATTTAACTTATAGAAGGCAAGGACAGCTTTTTCTTACATTTCTCCTCCTG	rs74842370	MseI restriction site	TAAA	TCAA	C/T	T=0.0481/241	x
	10	266	ACTTCAGGGAAGCCTACCTGCCCTTCCTGTCCCCTTCTCCAGCTCCCCACTCCACTGAGAGACATTTCCACCACTCAATACAATTCTCCACCTTCACCATCCTTCAAGTGTCTGTGCAACCTCATTATCCTTGGATGATGGACAAGAGCTTGAGACCCAAAAAGGCTGTCACACTGGCCTTTTGCACTTGCTGGCAGCAGTCAGCCCCCATGCAACAAGGTAAGCGGCCAATTGAGCTGT	rs749058834	EcoRI restriction site	GAATTC	GACTTC	A/C	NA	1
	3	260	TAACAGAAAGCAACATACATCACTGCTGCTAACATTTTCATTGAAATAACCACATAGCCCCACATACATGCCAAAGGAGGCTAGGAAATGTAGTTCCTTGTCAGGCAACCACTTCACAGAATAATTCTACACTGTGGATGGGGAACAAAAATCATTTGTCCTTGAGTATTTTTTTCATTTCCGTTTTGAGGTTGAAGACATTGATGCATAGAGAAGTCAAGCAACTTGCCTG	rs184926665	EcoRI restriction site	GAATTC	GAAATC	A/T	T=0.0002/1	x
CAA_AAC_50	5	245	AATTCAACAAGAGGATGCCTTCTCCTTTTGTCATGCTCAATGATACATTTAGGGTGCCTATTACATGTAGTGAAAATACTCATACAAGTTTTAGGAAAAATCCCCAGACTCAGTTACACAAACATAAACTACCTTACTCATCAAAATAAAACAAAAACAAACAAAAACAACAACAGTGAAAACTCTGAAAAGCATCATTCTGCCAAGATAATCACTTGT	rs2190784	MseI restriction site	TTAA	TTGA	C/T	A=0.2945/1475	2
	5	244	CAACAATGGCATCTCTGAATATGGAATTGCTAGTTAAAGCTACTAGGTGACTCTAGGATGGACAATTTTTTTTAATAGGTTTTTGGTTTTGGTTGAGGTACACTGTCAGAGTGTGCACAGTATTTCATTTTGTTAGTTAGCTTCATGAAGACCTTAATTTATTAATGTTAATGATTGACCACTTGTGTGTTAAACCAGAAAGTATTTAGTCAGTTG	rs764383345	MseI restriction site	TTAA	TCAA	C/T	T=0.00003/1	4	Integrin subunit alpha 1
	8	247	CAACAACTTTATGTTATGGATGAAATACATTAAAATAGGCTGGGTTTAATTTCTAGAAGTATATTTCTGACGCTGATGTATAGCACAATTTGCTCTACTGAATTATCATTGAGTATATAATTTTAGAACCTGGAAAATACAGTGTTTTAGTAGTCACATAAACATTATAATGAAAATTGAGTTCTATTTTCATTTGGAGTGAAAATGCATGCTAAGTTG	rs570601045	MseI restriction site	TTAA	TCAA	C/T	NA	x
	7	243	TAACAAGAGCCTAAGATTTTGATAGGACTTGCAGAGAGAAAACATTTCAGACAGGAATAATGGAATGAAAAAGGCAGATAGGTGAGAAAGCAAGACTTGCATTTGGAATAATGAGTAGACCTATATATATAGGTAGAGGCAGATCCGGTTGAAGATAAAGATGGAAATGAAACTATGAAAAAAATCTCAAAAAGTAAGCTAAAGAAACTGCATTG	rs904857065	Selective part of EcoRI primer	AAC	AAT	A/G	NA	1	Semaphorin 3A
	4	242	AATTCAAGGATATTAGGATTTGGGAGCAAACCTGACTTTTACTTCTTTGAAAGTGGTGTGGAGCAAACCTAGGGATAGAAATGTCTCCATAAATGCACTTATTTATTCCTTATGTTCATACCTTTTACTATACCACATTTCACACACTCACAGGGTCAAATGTATGATGTCAACTTAGAATTTCCAACACTGAGCTTAGCACCTAATGAGTACTTG	rs143566591	Selective part of EcoRI primer	AAC	AAG	C/G	C=0.0004/2	1	Fraser extracellular matrix complex subunit 1
	4	241	TAACACCTGTATGGGGATGAGAGTGAGTTCCTGGGTTCTGTGCATGGCAGGGAGTGGTAACTGGACTGTCTGTGAAAAGGCAGGAGCTGGGGAAGTTTCTGTACCTTGCGTGATCTAATAAATCTCTGCCTACCGGCCCCTGTGGTAGCAGGAGCTGAGCTGACCTAGAACTCAGTGAGATAGAAAGTCTCAGCCTGTGGCGTGTGTGGGTTG	rs28602989	Selective part of MSE primer	CAA	CAC	A/C	A=0.0052/26	x	Protein phosphatase with EF-hand domain 2
